# Supplementary material for: Comparison of wild rice (Oryza longistaminata) tissues identifies rhizome-specific bacterial and archaeal endophytic microbiomes communities and network structures
Source: PLoS One. 2021 Feb 8;16(2):e0246687. doi: 10.1371/journal.pone.0246687 (PMC7870070; doi:10.1371/journal.pone.0246687)
Supplement: S1 Table — (XLSX) [file pone.0246687.s005.xlsx]

## Sheet: Sheet1
S1 Table. Soil physicochemical data
ID	pH	NH4+ (mg·Kg)	NO3- (mg·Kg-1)	SOC (g·Kg-1)
s1	6.62	17.1	0.94	6.41
s2	6.53	17.9	1.03	7.08
s3	7.01	15.8	1.42	6.26
s4	6.67	17.4	1.25	6.32
s5	5.95	17.1	0.93	6.56
s6	7.14	16.5	0.98	5.98
mean	6.65333	16.9667	1.09167	6.435
NH4+ and NO3- were the inorganic N extracted by 2M KCl
SOC: soil organic carbon
